# Supplementary material for: Flexibility of Territorial Aggression in Urban and Rural Chaffinches
Source: Ecol Evol. 2026 Feb 24;16(2):e73145. doi: 10.1002/ece3.73145 (PMC12930480; doi:10.1002/ece3.73145)
Supplement: Supplementary file 1 — Data S1: ece373145‐sup‐0001‐Supinfo.zip. [file ECE3-16-e73145-s001.zip]

Archive with 3 entries (3 files):
- ece373145-sup-0001-Supinfo1@chaffinch_aggression_analyses.R
- ece373145-sup-0002-Supinfo2@chaffinch_data.csv
- ece373145-sup-0003-Supinfo3@READ_ME.txt
