# Supplementary material for: Flexibility of Territorial Aggression in Urban and Rural Chaffinches
Source: Ecol Evol. 2026 Feb 24;16(2):e73145. doi: 10.1002/ece3.73145 (PMC12930480; doi:10.1002/ece3.73145)
Supplement: Supplementary file 1 — Data S1: ece373145‐sup‐0001‐Supinfo.zip. [file ECE3-16-e73145-s001.zip › ece373145-sup-0001-Supinfo1@chaffinch_aggression_analyses.R]

# R script for the manuscript "Territorial Aggression is Less Flexible in Urban Chaffinches "
# Alper Yelimlieş, Çağla Önsal, Çağlar Akçay
#______________________________________________________________________________
#______________________________________________________________________________
#### Setup ####

# Load necessary libraries
library(ggplot2)
library(ggthemes)
library(lme4)
library(lmerTest)
library(glmmTMB)
library(DHARMa)
library(ggeffects)
library(rptR)
library(car)
library(emmeans)
library(arm)

# Set working directory to the location containing "chaffinch_data.csv"
# setwd("")

# Read the data
data <- read.csv("chaffinch_data.csv")

#______________________________________________________________________________
#______________________________________________________________________________
#### Aggression Analysis ####

# Dimension reduction with PCA
AggBeh <- cbind.data.frame(data$flights,
                           data$time_within_5m,
                           data$time_within_1m,
                           data$closest_approach)

# run simulations to test significance of the PCA 
test <- PCAtest::PCAtest(AggBeh, plot = TRUE)

# PC 1 is significant and accounts for 71.5% (95%-CI:61.5-80.1) of the total variation
# Variables 1, 2, 3, and 4 have significant loadings on PC 1

# Run the PCA
AggressionPCA <- prcomp(AggBeh, scale. = TRUE, center = TRUE)

# Factor loadings
AggressionPCA$rotation[,1]

# Add PC1 scores to the data
data$aggression_pca <- AggressionPCA$x[,1]

#______________________________________________________________________________
# Plot aggression scores ~ habitat * trial order (Figure 1)

ggplot(data, aes(x = trial_order, y = aggression_pca)) +
  geom_line(aes(group = male_ID),alpha = .15, color="black", position = position_nudge(x = -0.1, y = 0)) +
  geom_point(size = 4, alpha = .6, shape = 19, show.legend = FALSE, position = position_nudge(x = -0.1, y = 0),
             aes(color=habitat))+
  stat_summary(fun.data = "mean_se", geom = "pointrange", size = 1, show.legend = F, 
               position = position_nudge(x = 0.1, y = 0)) +
  stat_summary(aes(y = aggression_pca,group = 1),fun.data = "mean_se", geom = "line", size = 1, show.legend = F, 
               position = position_nudge(x = 0.1, y = 0)) +
  facet_grid(. ~ habitat)+
  xlab("Trial") + 
  ylab("Aggression score (PC1)") + 
  scale_color_tableau()+
  theme_few(base_size = 20) 

#______________________________________________________________________________
# Model: aggression score ~ habitat * trial order

aggression_model <- lmer(aggression_pca ~ habitat * trial_order + (1|male_ID), data=data)

# Model diagnostics
# check variance inflation factors (all seems OK)
car::vif(lmer(aggression_pca ~ habitat + trial_order + (1|male_ID), data=data))

# check model assumptions with DHARMa (all seems OK)
simulation_output <- simulateResiduals(aggression_model)
plot(simulation_output)

# ANOVA results for evaluating overall terms
Anova(aggression_model, type = "III")

# model summary
summary(aggression_model)

# Post-hoc comparisons
marginal_means <- emmeans(aggression_model, specs = ~ habitat*trial_order , data=data)

pairs(marginal_means, adjust = "Tukey")


#______________________________________________________________________________
# Repeatability analyses for each habitat
set.seed(42)

# Urban Birds
rpt_urban <- rpt(aggression_pca ~ (1|male_ID), grname= c("male_ID"), data=subset(data, habitat == "Urban"), datatype = "Gaussian", CI=0.84, npermut = 1000, parallel = T)

rpt_urban

urban_variance<- rpt(aggression_pca ~ (1|male_ID), grname=c("male_ID","Residual"), data=subset(data, habitat == "Urban"), datatype = "Gaussian", CI=0.84, npermut = 1000, parallel = T, ratio = FALSE)

urban_variance

rpt_noise_urban <- rpt(average_noise_level ~ (1|male_ID), grname= c("male_ID"), data=subset(data, habitat == "Urban"), datatype = "Gaussian", CI=0.84, npermut = 1000, parallel = T)

rpt_noise_urban


# Rural Birds
rpt_rural <- rpt(aggression_pca ~ (1|male_ID), grname= c("male_ID"), data=subset(data, habitat == "Rural"), datatype = "Gaussian", CI=0.84, npermut = 1000, parallel = T)

rpt_rural

rural_variance<- rpt(aggression_pca ~ (1|male_ID), grname=c("male_ID","Residual"), data=subset(data, habitat == "Rural"), datatype = "Gaussian", CI=0.84, npermut = 1000, parallel = T, ratio = FALSE)

rural_variance

rpt_noise_rural <- rpt(average_noise_level ~ (1|male_ID), grname= c("male_ID"), data=subset(data, habitat == "Rural"), datatype = "Gaussian", CI=0.84, npermut = 1000, parallel = T)

rpt_noise_rural

#______________________________________________________________________________
# Model: aggression score ~ noise + habitat + trial order

# Filter out rows where average_noise_level is NA
data_naremoved <- data[!is.na(data$average_noise_level), ]

# Descriptives

aggregate(average_noise_level ~ habitat, data = data_naremoved, 
          FUN = function(x) c(mean = mean(x, na.rm = TRUE), 
                              se = sd(x, na.rm = TRUE)/(sqrt(length(na.omit(x)))),
                              length = length(na.omit(x)),
                              sd = sd(x, na.rm = TRUE)))


# Model
noise_model <- lmer(aggression_pca ~ average_noise_level + habitat + trial_order +
                      habitat : trial_order +(1|male_ID),
                         data=data_naremoved)

# Model diagnostics
car::vif(lmer(aggression_pca ~ average_noise_level +
                habitat + trial_order + time + (1|male_ID), data=data_naremoved))


# check model assumptions with DHARMa (all seems OK)
simulation_output <- simulateResiduals(noise_model)
plot(simulation_output)

# ANOVA results for evaluating overall terms
Anova(noise_model, type = "III")

# model summary
summary(noise_model)


predicted_agg <- predict_response(noise_model, ~ average_noise_level + habitat, margin = "marginalmeans")

# Plot 
plot(predicted_agg,show_title = FALSE, show_data = FALSE, limit_range = TRUE)+
  geom_point(data = data_naremoved,
             aes(x = average_noise_level, y = aggression_pca,
                              color=habitat), size = 4 ,  alpha = .6,
             inherit.aes = FALSE)+
  labs(x = "Ambient Noise Level (dBA)",
       y = "Aggression Score (PC1)")+
  scale_color_tableau()+
  scale_fill_tableau()+
  theme_few(base_size=24)+
  theme(legend.position = "top")

#______________________________________________________________________________
# Model: aggression score ~ noise + trial order (urban subset)

# Filter out rows where average_noise_level is NA
data_naremoved <- data[!is.na(data$average_noise_level), ]

# Model

noise_model_urban <- lmer(aggression_pca ~
                      average_noise_level + trial_order + (1|male_ID),
                    data=subset(data_naremoved, habitat == "Urban"))

# Model diagnostics
car::vif(lmer(aggression_pca ~
                average_noise_level + trial_order + (1|male_ID),
              data=subset(data_naremoved, habitat == "Urban")))


# check model assumptions with DHARMa (all seems OK)
simulation_output <- simulateResiduals(noise_model_urban)
plot(simulation_output)

# ANOVA results for evaluating overall terms
Anova(noise_model_urban, type = "III")

# model summary
summary(noise_model_urban)


#______________________________________________________________________________
# Rerunning the models without two individuals that were tested afternoon
# to show that time of the experiment doesn't influence the results.

data$time<-ifelse(data$site == "camlitepe_villalari" , "afternoon","morning")

data_morning <- subset(data, time =="morning")

# first model --------------------------------------------------------------------------------------

aggression_model_morning <- lmer(aggression_pca ~ habitat * trial_order + (1|male_ID), data=data_morning)

# check model assumptions with DHARMa (all seems OK)
simulation_output <- simulateResiduals(aggression_model_morning)
plot(simulation_output)

# ANOVA results for evaluating overall terms
Anova(aggression_model_morning, type = "III")

# Post-hoc comparisons
marginal_means <- emmeans(aggression_model_morning, specs = ~ habitat*trial_order , data=data)

pairs(marginal_means, adjust = "Tukey")

# second model--------------------------------------------------------------------------------------

# Filter out rows where average_noise_level is NA
data_naremoved_morning <- data_morning[!is.na(data_morning$average_noise_level), ]


# Model
noise_model_morning <- lmer(aggression_pca ~ average_noise_level + habitat + trial_order +
                      habitat : trial_order +(1|male_ID),
                    data=data_naremoved_morning)


# Model diagnostics
car::vif(lmer(aggression_pca ~ average_noise_level +
                habitat + trial_order + (1|male_ID), data=data_naremoved_morning))


# check model assumptions with DHARMa (all seems OK)
simulation_output <- simulateResiduals(noise_model_morning)
plot(simulation_output)

# ANOVA results for evaluating overall terms
Anova(noise_model_morning, type = "III")

#______________________________________________________________________________
# sessionInfo()
# R version 4.4.2 (2024-10-31)
# Platform: aarch64-apple-darwin20
# Running under: macOS Sequoia 15.4.1
# 
# Matrix products: default
# BLAS:   /System/Library/Frameworks/Accelerate.framework/Versions/A/Frameworks/vecLib.framework/Versions/A/libBLAS.dylib 
# LAPACK: /Library/Frameworks/R.framework/Versions/4.4-arm64/Resources/lib/libRlapack.dylib;  LAPACK version 3.12.0
# 
# locale:
#   [1] en_US.UTF-8/en_US.UTF-8/en_US.UTF-8/C/en_US.UTF-8/en_US.UTF-8
# 
# time zone: Europe/Vienna
# tzcode source: internal
# 
# attached base packages:
#   [1] grid      stats     graphics  grDevices utils     datasets  methods   base     
# 
# other attached packages:
#   [1] ggbeeswarm_0.7.2 rptR_0.9.22      gridExtra_2.3    car_3.1-3        carData_3.0-5    sjPlot_2.8.17   
# [7] PCAtest_0.0.2    ggeffects_2.0.0  emmeans_1.10.6   glmmTMB_1.1.10   DHARMa_0.4.7     ggpubr_0.6.0    
# [13] ggh4x_0.3.0      ggthemes_5.1.0   lmerTest_3.1-3   lme4_1.1-35.5    Matrix_1.7-1     lubridate_1.9.4 
# [19] forcats_1.0.0    stringr_1.5.1    dplyr_1.1.4      purrr_1.0.4      readr_2.1.5      tidyr_1.3.1     
# [25] tibble_3.2.1     ggplot2_3.5.1    tidyverse_2.0.0 
# 
# loaded via a namespace (and not attached):
#   [1] Rdpack_2.6.2        rlang_1.1.6         magrittr_2.0.3      compiler_4.4.2      mgcv_1.9-1         
# [6] vctrs_0.6.5         pkgconfig_2.0.3     crayon_1.5.3        fastmap_1.2.0       backports_1.5.0    
# [11] labeling_0.4.3      effectsize_1.0.0    promises_1.3.2      rmarkdown_2.29      tzdb_0.5.0         
# [16] haven_2.5.4         nloptr_2.1.1        bit_4.5.0.1         xfun_0.49           later_1.4.1        
# [21] sjmisc_2.8.10       broom_1.0.7         parallel_4.4.2      R6_2.5.1            gap.datasets_0.0.6 
# [26] stringi_1.8.4       qgam_1.3.4          boot_1.3-31         pkgload_1.4.0       numDeriv_2016.8-1.1
# [31] estimability_1.5.1  iterators_1.0.14    Rcpp_1.0.13-1       knitr_1.49          parameters_0.24.0  
# [36] httpuv_1.6.15       splines_4.4.2       timechange_0.3.0    tidyselect_1.2.1    rstudioapi_0.17.1  
# [41] abind_1.4-8         yaml_2.3.10         codetools_0.2-20    doParallel_1.0.17   TMB_1.9.15         
# [46] sjlabelled_1.2.0    lattice_0.22-6      plyr_1.8.9          shiny_1.10.0        withr_3.0.2        
# [51] bayestestR_0.15.0   coda_0.19-4.1       evaluate_1.0.1      pillar_1.10.0       gap_1.6            
# [56] foreach_1.5.2       reformulas_0.4.0    insight_1.0.0       generics_0.1.3      vroom_1.6.5        
# [61] hms_1.1.3           munsell_0.5.1       scales_1.3.0        minqa_1.2.8         xtable_1.8-4       
# [66] glue_1.8.0          tools_4.4.2         ggsignif_0.6.4      mvtnorm_1.3-2       rbibutils_2.3      
# [71] datawizard_0.13.0   colorspace_2.1-1    nlme_3.1-166        performance_0.12.4  beeswarm_0.4.0     
# [76] vipor_0.4.7         Formula_1.2-5       cli_3.6.5           sjstats_0.19.0      gtable_0.3.6       
# [81] rstatix_0.7.2       digest_0.6.37       pbkrtest_0.5.3      farver_2.1.2        htmltools_0.5.8.1  
# [86] lifecycle_1.0.4     mime_0.12           bit64_4.5.2         MASS_7.3-61 
