# Supplementary material for: Flexibility of Territorial Aggression in Urban and Rural Chaffinches
Source: Ecol Evol. 2026 Feb 24;16(2):e73145. doi: 10.1002/ece3.73145 (PMC12930480; doi:10.1002/ece3.73145)
Supplement: Supplementary file 1 — Data S1: ece373145‐sup‐0001‐Supinfo.zip. [file ECE3-16-e73145-s001.zip › ece373145-sup-0002-Supinfo2@chaffinch_data.csv]

male_ID	site	habitat	date	conspecific_stimulus	trial_order	average_noise_level	flights	time_within_5m	time_within_1m	closest_approach
COCH16	camlitepe_villalari	Rural	11.05.2021	COCH_STIM3	first	38.8375	6	60	5.835176	0
COCH17	ana_kampus	Rural	17.05.2021	COCH_STIM6	first	39.15	7	54.49456	28.9083	0.5
COCH18	ana_kampus	Rural	17.05.2021	COCH_STIM7	first	37.9	9	41.81546	21.94546	0.5
COCH19	ana_kampus	Rural	17.05.2021	COCH_STIM2	first	38.275	5	40.54558	32.41556	0.5
COCH20	ana_kampus	Rural	17.05.2021	COCH_STIM1	first		7	33.47754	29.49861	1
COCH21	ana_kampus	Rural	17.05.2021	COCH_STIM9	first	37.15	5	60	0	3
COCH23	camlitepe_villalari	Rural	17.05.2021	COCH_STIM8	first	37.2125	0	0	0	8
COCH24	haciosman	Urban	19.05.2021	COCH17	first	48.775	12	60	42.17708	0.5
COCH25	haciosman	Urban	19.05.2021	COCH18	first	42.9875	4	60	46.06244	0.5
COCH26	haciosman	Urban	19.05.2021	COCH19	first	41.8125	8	60	18.01811	0.5
COCH27	haciosman	Urban	19.05.2021	COCH20	first	42.825	6	17.33209	0	3
COCH28	haciosman	Urban	19.05.2021	COCH21	first	45.55	4	23.26556	23.26556	0.5
COCH29	haciosman	Urban	19.05.2021	COCH23	first	58.2125	11	60	42.12322	0
COCH30	haciosman	Urban	19.05.2021	COCH_STIM4	first	52.28571429	8	60	41.57429	0.5
COCH31	ana_kampus	Rural	22.05.2021	COCH25	first	36.9375	9	60	39.81711	0.5
COCH32	ana_kampus	Rural	22.05.2021	COCH26	first	38.325	7	50.53239	28.57264	0
COCH33	ana_kampus	Rural	22.05.2021	COCH27	first	40.025	13	60	29.83684	0
COCH34	ana_kampus	Rural	22.05.2021	COCH23	first	39.775	10	24.68277	2.585003	0
COCH35	ana_kampus	Rural	22.05.2021	COCH_STIM1	first	41.9	5	60	0	4
COCH37	haciosman	Urban	25.05.2021	COCH_STIM5	first	40.4125	19	50.47707	40.19603	0.5
COCH38	haciosman	Urban	25.05.2021	COCH16	first	51.2	11	60	47.39714	0
COCH39	haciosman	Urban	25.05.2021	COCH31	first	46.9875	4	43.89966095	43.89966095	0.5
COCH40	haciosman	Urban	25.05.2021	COCH33	first	56.375	9	60	37.39072	0
COCH16	camlitepe_villalari	Rural	12.05.2021	COCH_STIM3	second	39.1875	1	60	0	5
COCH17	ana_kampus	Rural	18.05.2021	COCH_STIM6	second	38.0125	5	40.39038	0	5
COCH18	ana_kampus	Rural	18.05.2021	COCH_STIM7	second	36.65	4	0	0	8
COCH19	ana_kampus	Rural	18.05.2021	COCH_STIM2	second	40.0625	7	60	7.018239	1
COCH20	ana_kampus	Rural	18.05.2021	COCH_STIM1	second	41.4625	3	60	0	3
COCH21	ana_kampus	Rural	18.05.2021	COCH_STIM9	second	37.4875	3	60	0	5
COCH23	camlitepe_villalari	Rural	18.05.2021	COCH_STIM8	second	39.7125	1	0	0	7
COCH24	haciosman	Urban	20.05.2021	COCH17	second	49.9625	6	54.69216	20.15412	1
COCH25	haciosman	Urban	20.05.2021	COCH18	second	42.375	7	52.0875	26.64326	1
COCH26	haciosman	Urban	20.05.2021	COCH19	second	42.375	8	60	36.84162	0
COCH27	haciosman	Urban	20.05.2021	COCH20	second	41.875	6	0	0	6
COCH28	haciosman	Urban	20.05.2021	COCH21	second	47.6625	9	60	25.18155	0.5
COCH29	haciosman	Urban	20.05.2021	COCH23	second	57.2125	16	60	50.34221	0
COCH30	haciosman	Urban	20.05.2021	COCH_STIM4	second		8	60	60	0
COCH31	ana_kampus	Rural	23.05.2021	COCH25	second		9	60	41.1031	0.5
COCH32	ana_kampus	Rural	23.05.2021	COCH26	second	37.2875	5	13.00522	0	4
COCH33	ana_kampus	Rural	23.05.2021	COCH27	second		9	60	29.38374	0
COCH34	ana_kampus	Rural	23.05.2021	COCH23	second		3	52.15738	39.86384	0.5
COCH35	ana_kampus	Rural	23.05.2021	COCH_STIM1	second	42.5375	1	0	0	7
COCH37	haciosman	Urban	26.05.2021	COCH_STIM5	second	50.425	12	60	46.77951	0
COCH38	haciosman	Urban	26.05.2021	COCH16	second	48.1125	11	60	21.9652	0.5
COCH39	haciosman	Urban	26.05.2021	COCH31	second	44.275	6	48.84554	38.32883	0
COCH40	haciosman	Urban	26.05.2021	COCH33	second	54.025	16	60	45.81136	0
