# Supplementary material for: Flexibility of Territorial Aggression in Urban and Rural Chaffinches
Source: Ecol Evol. 2026 Feb 24;16(2):e73145. doi: 10.1002/ece3.73145 (PMC12930480; doi:10.1002/ece3.73145)
Supplement: Supplementary file 1 — Data S1: ece373145‐sup‐0001‐Supinfo.zip. [file ECE3-16-e73145-s001.zip › ece373145-sup-0003-Supinfo3@READ_ME.txt]

Resource title: Flexibility of territorial aggression in urban and rural Chaffinches: dataset and R script.

Creators: Alper Yelimlies, Cagla Onsal, Caglar Akcay


####################################################################


THIS DOCUMENT CONTAINS THE README INFORMATION FOR THE FILES UPLOADED TO THE ABOVE-MENTIONED RESOURCE


Any requests pertaining to this resource may be directed to either of the corresponding authors:
Alper Yelimlies (alper.yelimlies@univie.ac.at or alperyelimlies@gmail.com)


####################################################################


File name: chaffinch_aggression_analyses.R
File type: R script
File description: R code to reproduce the analyses and figures from the manuscript.


File name: chaffinch_data.csv
File type: Data
File description: Dataset generated by the playback experiment described in the manuscript
Brief description of the data collection: Individual chaffinches were exposed to conspecific song playbacks for one minute. Their physical aggressive behavior was recorded.


####################################################################


Data contains the following variables:

male_ID: ID of the individual bird (or territory as no bird was colorbanded)
site: Site of the territory.
habitat: Habitat type (urban or rural)
date: date of the trial	
conspecific_stimulus: ID of the conspecific stimulus used for the playback experiment.
trial_order: Order of the trial (first or second)	
average_noise_level: Average noise level of the territory measured after the trial in dBA	
flights: Number of flights performed during the trial.
time_within_5m: Time spent within 5m of the speaker during the trial (in seconds).
time_within_1m:	Time spent within 1m of the speaker during the trial (in seconds).
closest_approach: Closest approach to the speaker during the trial, in meters.
